# Supplementary material for: Integrated analysis to identify the AC005154.6/hsa-miR-29c-3p/CCNL2 axis as a novel prognostic biomarker associated with immune infiltration in prostate cancer
Source: Cancer Cell Int. 2022 Nov 11;22:346. doi: 10.1186/s12935-022-02779-5 (PMC9652791; doi:10.1186/s12935-022-02779-5)
Supplement: Supplementary file 4 — Additional file 4. Sixty-one ceRNA networks constructed by identified DEmRNAs, DEmiRNAs, and DElncRNAs. [file 12935_2022_2779_MOESM4_ESM.xlsx]

## Sheet: ceoutput
lncRNAs	Genes	Counts	listTotal	popHits	popTotal	foldEnrichment	hyperPValue	miRNAs	deMIRCounts	deMIRs	cor	corPValue	regSim	sppc
ENSG00000130600	ENSG00000095794	6	12	37	277	3.74324	0.00194399	hsa-miR-29c-3p,hsa-miR-29b-3p,hsa-miR-130a-3p,hsa-miR-454-3p,hsa-miR-130b-3p,hsa-miR-29a-3p	6	hsa-miR-29c-3p,hsa-miR-29b-3p,hsa-miR-130a-3p,hsa-miR-454-3p,hsa-miR-130b-3p,hsa-miR-29a-3p	0.258823	4.46177e-10	0.655853	0.00149506
ENSG00000130600	ENSG00000108821	5	12	29	277	3.97989	0.00419954	hsa-miR-29c-3p,hsa-miR-29b-3p,hsa-miR-107,hsa-miR-103a-3p,hsa-miR-29a-3p	5	hsa-miR-29c-3p,hsa-miR-29b-3p,hsa-miR-107,hsa-miR-103a-3p,hsa-miR-29a-3p	0.384945	5.85825e-21	0.569373	-0.00271008
ENSG00000130600	ENSG00000142798	3	12	11	277	6.29545	0.0084783	hsa-miR-29c-3p,hsa-miR-29b-3p,hsa-miR-29a-3p	3	hsa-miR-29c-3p,hsa-miR-29b-3p,hsa-miR-29a-3p	0.216223	1.77258e-07	0.803327	0.0041851
ENSG00000130600	ENSG00000157404	5	12	22	277	5.24621	0.0010925	hsa-miR-4295,hsa-miR-130a-3p,hsa-miR-454-3p,hsa-miR-130b-3p,hsa-miR-3666	5	hsa-miR-4295,hsa-miR-130a-3p,hsa-miR-454-3p,hsa-miR-130b-3p,hsa-miR-3666	0.245247	3.40211e-09	0.878976	0.0179302
ENSG00000130600	ENSG00000164056	5	12	15	277	7.69444	0.000145742	hsa-miR-29c-3p,hsa-miR-29b-3p,hsa-miR-107,hsa-miR-103a-3p,hsa-miR-29a-3p	5	hsa-miR-29c-3p,hsa-miR-29b-3p,hsa-miR-107,hsa-miR-103a-3p,hsa-miR-29a-3p	0.287281	4.25849e-12	0.698319	0.00397195
ENSG00000130600	ENSG00000170743	3	12	9	277	7.69444	0.00453876	hsa-miR-29c-3p,hsa-miR-29b-3p,hsa-miR-29a-3p	3	hsa-miR-29c-3p,hsa-miR-29b-3p,hsa-miR-29a-3p	0.148994	0.000244607	0.61642	0.000764311
ENSG00000186019	ENSG00000144749	6	9	48	277	3.84722	0.0011314	hsa-miR-16-5p,hsa-miR-15a-5p,hsa-miR-195-5p,hsa-miR-497-5p,hsa-miR-15b-5p,hsa-miR-424-5p	6	hsa-miR-16-5p,hsa-miR-15a-5p,hsa-miR-195-5p,hsa-miR-497-5p,hsa-miR-15b-5p,hsa-miR-424-5p	0.104636	0.00731131	0.280789	0.00287511
ENSG00000186019	ENSG00000147162	6	9	37	277	4.99099	0.000241108	hsa-miR-16-5p,hsa-miR-15a-5p,hsa-miR-195-5p,hsa-miR-497-5p,hsa-miR-15b-5p,hsa-miR-424-5p	6	hsa-miR-16-5p,hsa-miR-15a-5p,hsa-miR-195-5p,hsa-miR-497-5p,hsa-miR-15b-5p,hsa-miR-424-5p	0.214782	2.12789e-07	0.65306	0.00734622
ENSG00000186019	ENSG00000163110	6	9	36	277	5.12963	0.000204139	hsa-miR-16-5p,hsa-miR-15a-5p,hsa-miR-195-5p,hsa-miR-497-5p,hsa-miR-15b-5p,hsa-miR-424-5p	6	hsa-miR-16-5p,hsa-miR-15a-5p,hsa-miR-195-5p,hsa-miR-497-5p,hsa-miR-15b-5p,hsa-miR-424-5p	0.149404	0.000235874	0.639405	0.00315103
ENSG00000186019	ENSG00000198740	6	9	70	277	2.6381	0.00942184	hsa-miR-16-5p,hsa-miR-15a-5p,hsa-miR-195-5p,hsa-miR-497-5p,hsa-miR-15b-5p,hsa-miR-424-5p	6	hsa-miR-16-5p,hsa-miR-15a-5p,hsa-miR-195-5p,hsa-miR-497-5p,hsa-miR-15b-5p,hsa-miR-424-5p	0.194821	2.35333e-06	0.666362	0.00463286
ENSG00000196295	ENSG00000167702	3	4	12	277	17.3125	0.000244951	hsa-miR-29c-3p,hsa-miR-29b-3p,hsa-miR-29a-3p	3	hsa-miR-29c-3p,hsa-miR-29b-3p,hsa-miR-29a-3p	0.637746	9.57832e-64	0.995945	0.0239323
ENSG00000196295	ENSG00000177732	3	4	12	277	17.3125	0.000244951	hsa-miR-29c-3p,hsa-miR-29b-3p,hsa-miR-29a-3p	3	hsa-miR-29c-3p,hsa-miR-29b-3p,hsa-miR-29a-3p	0.205982	6.32131e-07	0.818582	0.0440113
ENSG00000196295	ENSG00000221978	3	4	14	277	14.8393	0.000403008	hsa-miR-29c-3p,hsa-miR-29b-3p,hsa-miR-29a-3p	3	hsa-miR-29c-3p,hsa-miR-29b-3p,hsa-miR-29a-3p	0.80197	1.12381e-123	0.995659	0.0104611
ENSG00000215417	ENSG00000095794	5	7	37	277	5.34749	0.000568232	hsa-miR-130a-3p,hsa-miR-454-3p,hsa-miR-301a-3p,hsa-miR-301b-3p,hsa-miR-130b-3p	5	hsa-miR-130a-3p,hsa-miR-454-3p,hsa-miR-301a-3p,hsa-miR-301b-3p,hsa-miR-130b-3p	0.129217	0.0012657	0.199994	-0.00900101
ENSG00000223414	ENSG00000069667	6	6	106	277	2.61321	0.00287133	hsa-miR-16-5p,hsa-miR-15a-5p,hsa-miR-195-5p,hsa-miR-497-5p,hsa-miR-15b-5p,hsa-miR-424-5p	6	hsa-miR-16-5p,hsa-miR-15a-5p,hsa-miR-195-5p,hsa-miR-497-5p,hsa-miR-15b-5p,hsa-miR-424-5p	0.139726	0.000542519	0.639879	0.00207369
ENSG00000223414	ENSG00000174010	6	6	83	277	3.33735	0.000635309	hsa-miR-16-5p,hsa-miR-15a-5p,hsa-miR-195-5p,hsa-miR-497-5p,hsa-miR-15b-5p,hsa-miR-424-5p	6	hsa-miR-16-5p,hsa-miR-15a-5p,hsa-miR-195-5p,hsa-miR-497-5p,hsa-miR-15b-5p,hsa-miR-424-5p	0.276586	2.60708e-11	0.647261	-0.00256573
ENSG00000229807	ENSG00000170370	9	147	9	277	1.88435	0.0029655	hsa-miR-4295,hsa-miR-130a-3p,hsa-miR-19a-3p,hsa-miR-19b-3p,hsa-miR-454-3p,hsa-miR-301a-3p,hsa-miR-301b-3p,hsa-miR-130b-3p,hsa-miR-3666	9	hsa-miR-4295,hsa-miR-130a-3p,hsa-miR-19a-3p,hsa-miR-19b-3p,hsa-miR-454-3p,hsa-miR-301a-3p,hsa-miR-301b-3p,hsa-miR-130b-3p,hsa-miR-3666	0.118311	0.00286508	0.417932	-0.00115144
ENSG00000229807	ENSG00000215252	17	147	20	277	1.6017	0.00221644	hsa-miR-30e-5p,hsa-miR-30c-5p,hsa-miR-92b-3p,hsa-miR-181b-5p,hsa-miR-181a-5p,hsa-miR-92a-3p,hsa-miR-181c-5p,hsa-miR-181d-5p,hsa-miR-367-3p,hsa-miR-30a-5p,hsa-miR-25-3p,hsa-miR-30b-5p,hsa-miR-30d-5p,hsa-miR-32-5p,hsa-miR-374b-5p,hsa-miR-374a-5p,hsa-miR-363-3p	17	hsa-miR-30e-5p,hsa-miR-30c-5p,hsa-miR-92b-3p,hsa-miR-181b-5p,hsa-miR-181a-5p,hsa-miR-92a-3p,hsa-miR-181c-5p,hsa-miR-181d-5p,hsa-miR-367-3p,hsa-miR-30a-5p,hsa-miR-25-3p,hsa-miR-30b-5p,hsa-miR-30d-5p,hsa-miR-32-5p,hsa-miR-374b-5p,hsa-miR-374a-5p,hsa-miR-363-3p	0.129403	0.00124746	0.687529	0.00227784
ENSG00000234456	ENSG00000066468	2	2	12	277	23.0833	0.00172657	hsa-miR-374b-5p,hsa-miR-374a-5p	2	hsa-miR-374b-5p,hsa-miR-374a-5p	0.646097	6.74954e-66	0.983536	0.0084116
ENSG00000234456	ENSG00000105971	2	2	19	277	14.5789	0.0044734	hsa-miR-374b-5p,hsa-miR-374a-5p	2	hsa-miR-374b-5p,hsa-miR-374a-5p	0.906403	2.6701e-205	0.986901	0.00288486
ENSG00000234456	ENSG00000119938	2	2	5	277	55.4	0.000261602	hsa-miR-374b-5p,hsa-miR-374a-5p	2	hsa-miR-374b-5p,hsa-miR-374a-5p	0.687717	1.0384e-77	0.984427	0.00805607
ENSG00000234456	ENSG00000134107	2	2	24	277	11.5417	0.00722022	hsa-miR-374b-5p,hsa-miR-374a-5p	2	hsa-miR-374b-5p,hsa-miR-374a-5p	0.357089	4.18228e-18	0.175916	-0.00473971
ENSG00000234456	ENSG00000136158	2	2	22	277	12.5909	0.00604301	hsa-miR-374b-5p,hsa-miR-374a-5p	2	hsa-miR-374b-5p,hsa-miR-374a-5p	0.727767	3.9652e-91	0.999636	0.00886898
ENSG00000234456	ENSG00000154229	2	2	12	277	23.0833	0.00172657	hsa-miR-374b-5p,hsa-miR-374a-5p	2	hsa-miR-374b-5p,hsa-miR-374a-5p	0.659786	1.41964e-69	0.856533	0.00452095
ENSG00000234456	ENSG00000175040	2	2	10	277	27.7	0.00117721	hsa-miR-374b-5p,hsa-miR-374a-5p	2	hsa-miR-374b-5p,hsa-miR-374a-5p	0.645265	1.11382e-65	0.958277	0.00751332
ENSG00000234456	ENSG00000197343	2	2	11	277	25.1818	0.00143881	hsa-miR-374b-5p,hsa-miR-374a-5p	2	hsa-miR-374b-5p,hsa-miR-374a-5p	0.661768	4.01469e-70	0.981277	0.00897517
ENSG00000234456	ENSG00000198121	2	2	4	277	69.25	0.000156961	hsa-miR-374b-5p,hsa-miR-374a-5p	2	hsa-miR-374b-5p,hsa-miR-374a-5p	0.802846	3.85463e-124	0.997511	0.00583227
ENSG00000234741	ENSG00000179041	1	2	1	277	138.5	0.00722022	hsa-miR-485-5p	1	hsa-miR-485-5p	0.486264	6.20602e-34	0.569447	0.00273657
ENSG00000237857	ENSG00000168140	1	1	1	277	277	0.00361011	hsa-miR-205-5p	1	hsa-miR-205-5p	0.323108	5.50647e-15	0.418852	0.0118441
ENSG00000241769	ENSG00000169718	2	2	5	277	55.4	0.000261602	hsa-miR-125b-5p,hsa-miR-125a-5p	2	hsa-miR-125b-5p,hsa-miR-125a-5p	0.218857	1.26496e-07	0.530988	0.00659478
ENSG00000245532	ENSG00000008300	8	26	22	277	3.87413	0.00026878	hsa-miR-181b-5p,hsa-miR-181a-5p,hsa-miR-211-5p,hsa-miR-181c-5p,hsa-miR-4262,hsa-miR-124-3p,hsa-miR-204-5p,hsa-miR-506-3p	8	hsa-miR-181b-5p,hsa-miR-181a-5p,hsa-miR-211-5p,hsa-miR-181c-5p,hsa-miR-4262,hsa-miR-124-3p,hsa-miR-204-5p,hsa-miR-506-3p	0.273633	4.24153e-11	0.907512	0.00596347
ENSG00000245532	ENSG00000106462	7	26	28	277	2.66346	0.00865428	hsa-let-7i-5p,hsa-let-7e-5p,hsa-miR-124-3p,hsa-let-7g-5p,hsa-let-7f-5p,hsa-miR-98-5p,hsa-miR-506-3p	7	hsa-let-7i-5p,hsa-let-7e-5p,hsa-miR-124-3p,hsa-let-7g-5p,hsa-let-7f-5p,hsa-miR-98-5p,hsa-miR-506-3p	0.330749	1.18193e-15	0.478156	0.00215127
ENSG00000245532	ENSG00000147454	5	26	12	277	4.4391	0.00249183	hsa-miR-181b-5p,hsa-miR-181a-5p,hsa-miR-181c-5p,hsa-miR-181d-5p,hsa-miR-4262	5	hsa-miR-181b-5p,hsa-miR-181a-5p,hsa-miR-181c-5p,hsa-miR-181d-5p,hsa-miR-4262	0.401437	8.79594e-23	0.757193	0.00435757
ENSG00000245532	ENSG00000167702	5	26	12	277	4.4391	0.00249183	hsa-let-7i-5p,hsa-let-7e-5p,hsa-let-7g-5p,hsa-let-7f-5p,hsa-miR-98-5p	5	hsa-let-7i-5p,hsa-let-7e-5p,hsa-let-7g-5p,hsa-let-7f-5p,hsa-miR-98-5p	0.518696	4.27573e-39	0.399704	-0.00216202
ENSG00000245532	ENSG00000170638	7	26	15	277	4.97179	0.000110239	hsa-let-7i-5p,hsa-let-7e-5p,hsa-miR-124-3p,hsa-let-7g-5p,hsa-let-7f-5p,hsa-miR-98-5p,hsa-miR-506-3p	7	hsa-let-7i-5p,hsa-let-7e-5p,hsa-miR-124-3p,hsa-let-7g-5p,hsa-let-7f-5p,hsa-miR-98-5p,hsa-miR-506-3p	0.342898	9.35139e-17	0.284927	0.000881889
ENSG00000250337	ENSG00000069667	6	6	106	277	2.61321	0.00287133	hsa-miR-92b-3p,hsa-miR-92a-3p,hsa-miR-367-3p,hsa-miR-25-3p,hsa-miR-32-5p,hsa-miR-363-3p	6	hsa-miR-92b-3p,hsa-miR-92a-3p,hsa-miR-367-3p,hsa-miR-25-3p,hsa-miR-32-5p,hsa-miR-363-3p	0.152086	0.000185579	0.793516	0.00844173
ENSG00000251095	ENSG00000139514	3	4	11	277	18.8864	0.000184229	hsa-miR-23a-3p,hsa-miR-23b-3p,hsa-miR-23c	3	hsa-miR-23a-3p,hsa-miR-23b-3p,hsa-miR-23c	0.25756	5.41657e-10	0.642695	0.00247829
ENSG00000251095	ENSG00000144749	4	4	48	277	5.77083	0.000810657	hsa-miR-23a-3p,hsa-miR-216b-5p,hsa-miR-23b-3p,hsa-miR-23c	4	hsa-miR-23a-3p,hsa-miR-216b-5p,hsa-miR-23b-3p,hsa-miR-23c	0.248134	2.23072e-09	0.705694	0.00363322
ENSG00000251095	ENSG00000152377	3	4	19	277	10.9342	0.0010577	hsa-miR-23a-3p,hsa-miR-23b-3p,hsa-miR-23c	3	hsa-miR-23a-3p,hsa-miR-23b-3p,hsa-miR-23c	0.271641	5.87005e-11	0.48233	-0.000221003
ENSG00000251095	ENSG00000175130	3	4	15	277	13.85	0.000502338	hsa-miR-23a-3p,hsa-miR-23b-3p,hsa-miR-23c	3	hsa-miR-23a-3p,hsa-miR-23b-3p,hsa-miR-23c	0.134394	0.000840036	0.635314	0.013441
ENSG00000251095	ENSG00000198353	3	4	16	277	12.9844	0.000616513	hsa-miR-23a-3p,hsa-miR-23b-3p,hsa-miR-23c	3	hsa-miR-23a-3p,hsa-miR-23b-3p,hsa-miR-23c	0.181381	1.04004e-05	0.625413	0.00930021
ENSG00000251381	ENSG00000145687	3	6	12	277	11.5417	0.00116505	hsa-miR-4306,hsa-miR-185-5p,hsa-miR-4644	3	hsa-miR-4306,hsa-miR-185-5p,hsa-miR-4644	0.364889	7.08173e-19	0.999218	0.0130004
ENSG00000251562	ENSG00000134107	10	34	24	277	3.39461	0.000122706	hsa-miR-200a-3p,hsa-miR-320b,hsa-miR-141-3p,hsa-miR-26a-5p,hsa-miR-320d,hsa-miR-1297,hsa-miR-320c,hsa-miR-26b-5p,hsa-miR-4465,hsa-miR-320a	10	hsa-miR-200a-3p,hsa-miR-320b,hsa-miR-141-3p,hsa-miR-26a-5p,hsa-miR-320d,hsa-miR-1297,hsa-miR-320c,hsa-miR-26b-5p,hsa-miR-4465,hsa-miR-320a	0.22875	3.43116e-08	0.56022	-0.0162118
ENSG00000251562	ENSG00000155090	10	34	27	277	3.01743	0.000404385	hsa-miR-200b-3p,hsa-miR-429,hsa-miR-200c-3p,hsa-miR-26a-5p,hsa-miR-1297,hsa-miR-203a-3p,hsa-miR-23a-3p,hsa-miR-26b-5p,hsa-miR-23b-3p,hsa-miR-224-5p	10	hsa-miR-200b-3p,hsa-miR-429,hsa-miR-200c-3p,hsa-miR-26a-5p,hsa-miR-1297,hsa-miR-203a-3p,hsa-miR-23a-3p,hsa-miR-26b-5p,hsa-miR-23b-3p,hsa-miR-224-5p	0.164497	5.80671e-05	0.198709	-0.0212433
ENSG00000260852	ENSG00000155660	2	9	4	277	15.3889	0.0054604	hsa-miR-422a,hsa-miR-378a-3p	2	hsa-miR-422a,hsa-miR-378a-3p	0.221803	8.63149e-08	0.433103	-0.000251669
ENSG00000261409	ENSG00000113580	9	18	50	277	2.77	0.00137132	hsa-miR-200b-3p,hsa-miR-429,hsa-miR-30e-5p,hsa-miR-30c-5p,hsa-miR-200c-3p,hsa-miR-377-3p,hsa-miR-30a-5p,hsa-miR-30b-5p,hsa-miR-30d-5p	9	hsa-miR-200b-3p,hsa-miR-429,hsa-miR-30e-5p,hsa-miR-30c-5p,hsa-miR-200c-3p,hsa-miR-377-3p,hsa-miR-30a-5p,hsa-miR-30b-5p,hsa-miR-30d-5p	0.154429	0.000150005	0.298936	-0.00807023
ENSG00000261409	ENSG00000115339	7	18	39	277	2.76211	0.00633152	hsa-miR-30e-5p,hsa-miR-30c-5p,hsa-miR-186-5p,hsa-miR-128-3p,hsa-miR-30a-5p,hsa-miR-30b-5p,hsa-miR-30d-5p	7	hsa-miR-30e-5p,hsa-miR-30c-5p,hsa-miR-186-5p,hsa-miR-128-3p,hsa-miR-30a-5p,hsa-miR-30b-5p,hsa-miR-30d-5p	0.10128	0.00906686	0.474018	0.00141905
ENSG00000261409	ENSG00000135525	6	18	27	277	3.41975	0.00402348	hsa-miR-16-5p,hsa-miR-15a-5p,hsa-miR-195-5p,hsa-miR-497-5p,hsa-miR-15b-5p,hsa-miR-424-5p	6	hsa-miR-16-5p,hsa-miR-15a-5p,hsa-miR-195-5p,hsa-miR-497-5p,hsa-miR-15b-5p,hsa-miR-424-5p	0.160587	8.45061e-05	0.476325	-0.00143601
ENSG00000261409	ENSG00000147180	7	18	37	277	2.91141	0.00458599	hsa-miR-429,hsa-miR-30e-5p,hsa-miR-30c-5p,hsa-miR-200c-3p,hsa-miR-30a-5p,hsa-miR-30b-5p,hsa-miR-30d-5p	7	hsa-miR-429,hsa-miR-30e-5p,hsa-miR-30c-5p,hsa-miR-200c-3p,hsa-miR-30a-5p,hsa-miR-30b-5p,hsa-miR-30d-5p	0.132508	0.000976938	0.343326	-0.0051712
ENSG00000261409	ENSG00000147408	4	18	12	277	5.12963	0.00450713	hsa-miR-30e-5p,hsa-miR-30c-5p,hsa-miR-30a-5p,hsa-miR-30b-5p	4	hsa-miR-30e-5p,hsa-miR-30c-5p,hsa-miR-30a-5p,hsa-miR-30b-5p	0.176871	1.67286e-05	0.652936	0.00135487
ENSG00000261409	ENSG00000151715	2	18	2	277	15.3889	0.00400251	hsa-miR-497-5p,hsa-miR-15b-5p	2	hsa-miR-497-5p,hsa-miR-15b-5p	0.113392	0.00405826	0.287614	-0.00809449
ENSG00000261409	ENSG00000154447	7	18	25	277	4.30889	0.000340721	hsa-miR-30e-5p,hsa-miR-30c-5p,hsa-miR-186-5p,hsa-miR-128-3p,hsa-miR-30a-5p,hsa-miR-30b-5p,hsa-miR-30d-5p	7	hsa-miR-30e-5p,hsa-miR-30c-5p,hsa-miR-186-5p,hsa-miR-128-3p,hsa-miR-30a-5p,hsa-miR-30b-5p,hsa-miR-30d-5p	0.107407	0.00609424	0.356026	-0.00216276
ENSG00000261409	ENSG00000157168	3	18	3	277	15.3889	0.000232873	hsa-miR-200b-3p,hsa-miR-429,hsa-miR-200c-3p	3	hsa-miR-200b-3p,hsa-miR-429,hsa-miR-200c-3p	0.157345	0.00011461	0.644052	-0.00541287
ENSG00000261409	ENSG00000157554	5	18	18	277	4.27469	0.00328212	hsa-miR-30e-5p,hsa-miR-30c-5p,hsa-miR-30a-5p,hsa-miR-30b-5p,hsa-miR-30d-5p	5	hsa-miR-30e-5p,hsa-miR-30c-5p,hsa-miR-30a-5p,hsa-miR-30b-5p,hsa-miR-30d-5p	0.19743	1.74232e-06	0.180026	-0.00435877
ENSG00000261824	ENSG00000144749	6	9	48	277	3.84722	0.0011314	hsa-miR-16-5p,hsa-miR-15a-5p,hsa-miR-195-5p,hsa-miR-497-5p,hsa-miR-15b-5p,hsa-miR-424-5p	6	hsa-miR-16-5p,hsa-miR-15a-5p,hsa-miR-195-5p,hsa-miR-497-5p,hsa-miR-15b-5p,hsa-miR-424-5p	0.214541	2.19352e-07	0.303006	0.00214325
ENSG00000261824	ENSG00000151715	2	9	2	277	30.7778	0.000941767	hsa-miR-497-5p,hsa-miR-15b-5p	2	hsa-miR-497-5p,hsa-miR-15b-5p	0.166551	4.75109e-05	0.499852	0.00870728
ENSG00000261824	ENSG00000163110	6	9	36	277	5.12963	0.000204139	hsa-miR-16-5p,hsa-miR-15a-5p,hsa-miR-195-5p,hsa-miR-497-5p,hsa-miR-15b-5p,hsa-miR-424-5p	6	hsa-miR-16-5p,hsa-miR-15a-5p,hsa-miR-195-5p,hsa-miR-497-5p,hsa-miR-15b-5p,hsa-miR-424-5p	0.291488	2.04398e-12	0.681827	0.00288087
ENSG00000261824	ENSG00000169718	2	9	5	277	12.3111	0.00894606	hsa-miR-107,hsa-miR-103a-3p	2	hsa-miR-107,hsa-miR-103a-3p	0.192568	3.04133e-06	0.824301	0.0253032
ENSG00000261824	ENSG00000198740	6	9	70	277	2.6381	0.00942184	hsa-miR-16-5p,hsa-miR-15a-5p,hsa-miR-195-5p,hsa-miR-497-5p,hsa-miR-15b-5p,hsa-miR-424-5p	6	hsa-miR-16-5p,hsa-miR-15a-5p,hsa-miR-195-5p,hsa-miR-497-5p,hsa-miR-15b-5p,hsa-miR-424-5p	0.379944	1.99824e-20	0.682311	0.00250268
ENSG00000271554	ENSG00000095794	3	3	37	277	7.48649	0.00221743	hsa-miR-29c-3p,hsa-miR-29b-3p,hsa-miR-29a-3p	3	hsa-miR-29c-3p,hsa-miR-29b-3p,hsa-miR-29a-3p	0.164356	5.88673e-05	0.332375	-0.00100664
ENSG00000271554	ENSG00000221978	3	3	14	277	19.7857	0.00010388	hsa-miR-29c-3p,hsa-miR-29b-3p,hsa-miR-29a-3p	3	hsa-miR-29c-3p,hsa-miR-29b-3p,hsa-miR-29a-3p	0.466778	4.35077e-31	0.84707	0.00634931
