# Supplementary material for: Integrated analysis to identify the AC005154.6/hsa-miR-29c-3p/CCNL2 axis as a novel prognostic biomarker associated with immune infiltration in prostate cancer
Source: Cancer Cell Int. 2022 Nov 11;22:346. doi: 10.1186/s12935-022-02779-5 (PMC9652791; doi:10.1186/s12935-022-02779-5)
Supplement: Supplementary file 5 — Additional file 5. Thirteen ceRNA networks correlated with patient survival. [file 12935_2022_2779_MOESM5_ESM.xlsx]

## Sheet: Table S2
lncRNAs	Genes	Counts	listTotal	popHits	popTotal	foldEnrichment	hyperPValue	miRNAs	deMIRCounts	deMIRs	cor	corPValue	regSim	sppc
AC005154.6	CCNL2	3	4	14	277	14.8393	0.000403008	hsa-miR-29c-3p,hsa-miR-29b-3p,hsa-miR-29a-3p	3	hsa-miR-29c-3p,hsa-miR-29b-3p,hsa-miR-29a-3p	0.80197	1.12381e-123	0.995659	0.0104611
AC005154.6	KIFC2	3	4	12	277	17.3125	0.000244951	hsa-miR-29c-3p,hsa-miR-29b-3p,hsa-miR-29a-3p	3	hsa-miR-29c-3p,hsa-miR-29b-3p,hsa-miR-29a-3p	0.637746	9.57832e-64	0.995945	0.0239323
NEAT1	KIFC2	5	26	12	277	4.4391	0.00249183	hsa-let-7i-5p,hsa-let-7e-5p,hsa-let-7g-5p,hsa-let-7f-5p,hsa-miR-98-5p	5	hsa-let-7i-5p,hsa-let-7e-5p,hsa-let-7g-5p,hsa-let-7f-5p,hsa-miR-98-5p	0.518696	4.27573e-39	0.399704	-0.00216202
RP4-665N4.8	CCNL2	3	3	14	277	19.7857	0.00010388	hsa-miR-29c-3p,hsa-miR-29b-3p,hsa-miR-29a-3p	3	hsa-miR-29c-3p,hsa-miR-29b-3p,hsa-miR-29a-3p	0.466778	4.35077e-31	0.84707	0.00634931
NEAT1	TRABD	7	26	15	277	4.97179	0.000110239	hsa-let-7i-5p,hsa-let-7e-5p,hsa-miR-124-3p,hsa-let-7g-5p,hsa-let-7f-5p,hsa-miR-98-5p,hsa-miR-506-3p	7	hsa-let-7i-5p,hsa-let-7e-5p,hsa-miR-124-3p,hsa-let-7g-5p,hsa-let-7f-5p,hsa-miR-98-5p,hsa-miR-506-3p	0.342898	9.35139e-17	0.284927	0.000881889
NEAT1	EZH2	7	26	28	277	2.66346	0.00865428	hsa-let-7i-5p,hsa-let-7e-5p,hsa-miR-124-3p,hsa-let-7g-5p,hsa-let-7f-5p,hsa-miR-98-5p,hsa-miR-506-3p	7	hsa-let-7i-5p,hsa-let-7e-5p,hsa-miR-124-3p,hsa-let-7g-5p,hsa-let-7f-5p,hsa-miR-98-5p,hsa-miR-506-3p	0.330749	1.18193e-15	0.478156	0.00215127
NEAT1	CELSR3	8	26	22	277	3.87413	0.00026878	hsa-miR-181b-5p,hsa-miR-181a-5p,hsa-miR-211-5p,hsa-miR-181c-5p,hsa-miR-4262,hsa-miR-124-3p,hsa-miR-204-5p,hsa-miR-506-3p	8	hsa-miR-181b-5p,hsa-miR-181a-5p,hsa-miR-211-5p,hsa-miR-181c-5p,hsa-miR-4262,hsa-miR-124-3p,hsa-miR-204-5p,hsa-miR-506-3p	0.273633	4.24153e-11	0.907512	0.00596347
RP11-115D19.1	SPOCK1	3	4	19	277	10.9342	0.0010577	hsa-miR-23a-3p,hsa-miR-23b-3p,hsa-miR-23c	3	hsa-miR-23a-3p,hsa-miR-23b-3p,hsa-miR-23c	0.271641	5.87005e-11	0.48233	-0.000221003
RP11-115D19.1	SLC7A1	3	4	11	277	18.8864	0.000184229	hsa-miR-23a-3p,hsa-miR-23b-3p,hsa-miR-23c	3	hsa-miR-23a-3p,hsa-miR-23b-3p,hsa-miR-23c	0.25756	5.41657e-10	0.642695	0.00247829
AC084219.4	OGT	6	9	37	277	4.99099	0.000241108	hsa-miR-16-5p,hsa-miR-15a-5p,hsa-miR-195-5p,hsa-miR-497-5p,hsa-miR-15b-5p,hsa-miR-424-5p	6	hsa-miR-16-5p,hsa-miR-15a-5p,hsa-miR-195-5p,hsa-miR-497-5p,hsa-miR-15b-5p,hsa-miR-424-5p	0.214782	2.12789e-07	0.65306	0.00734622
AC005154.6	SOX12	3	4	12	277	17.3125	0.000244951	hsa-miR-29c-3p,hsa-miR-29b-3p,hsa-miR-29a-3p	3	hsa-miR-29c-3p,hsa-miR-29b-3p,hsa-miR-29a-3p	0.205982	6.32131e-07	0.818582	0.0440113
RP11-115D19.1	HOXC4	3	4	16	277	12.9844	0.000616513	hsa-miR-23a-3p,hsa-miR-23b-3p,hsa-miR-23c	3	hsa-miR-23a-3p,hsa-miR-23b-3p,hsa-miR-23c	0.181381	1.04004e-05	0.625413	0.00930021
AC084219.4	PDLIM5	6	9	36	277	5.12963	0.000204139	hsa-miR-16-5p,hsa-miR-15a-5p,hsa-miR-195-5p,hsa-miR-497-5p,hsa-miR-15b-5p,hsa-miR-424-5p	6	hsa-miR-16-5p,hsa-miR-15a-5p,hsa-miR-195-5p,hsa-miR-497-5p,hsa-miR-15b-5p,hsa-miR-424-5p	0.149404	0.000235874	0.639405	0.00315103
