# Supplementary material for: Integrated analysis to identify the AC005154.6/hsa-miR-29c-3p/CCNL2 axis as a novel prognostic biomarker associated with immune infiltration in prostate cancer
Source: Cancer Cell Int. 2022 Nov 11;22:346. doi: 10.1186/s12935-022-02779-5 (PMC9652791; doi:10.1186/s12935-022-02779-5)
Supplement: Supplementary file 6 — Additional file 6. Prognosis model constructed by AC005154.6/hsa-miR-29c-3p/CCNL2 axis. [file 12935_2022_2779_MOESM6_ESM.xlsx]

## Sheet: modol
	coef	exp(coef)	se(coef)	z	Pr(>|z|)
AC005154.6	0.163474	1.1776	0.235992	0.692713	0.48849
CCNL2	0.533903	1.70558	0.212888	2.50791	0.0121448
hsa_miR_29c_3p	-0.274384	0.760041	0.199192	-1.37748	0.168364
