# Supplementary material for: Integrated analysis to identify the AC005154.6/hsa-miR-29c-3p/CCNL2 axis as a novel prognostic biomarker associated with immune infiltration in prostate cancer
Source: Cancer Cell Int. 2022 Nov 11;22:346. doi: 10.1186/s12935-022-02779-5 (PMC9652791; doi:10.1186/s12935-022-02779-5)
Supplement: Supplementary file 7 — Additional file 7. Drugs significantly associated with the expression of CCNL2. [file 12935_2022_2779_MOESM7_ESM.xlsx]

## Sheet: Sheet1
Gene	Drug	cor	pvalue
CCNL2	Quizartinib	0.376311	0.00304322
CCNL2	Curcumin	0.364151	0.00423269
CCNL2	Methylprednisolone	0.349858	0.0061409
CCNL2	Indibulin	0.336062	0.00865998
CCNL2	Nelarabine	0.332534	0.00943316
CCNL2	KW-2449	-0.33047	0.00991278
CCNL2	ZM-336372	0.309564	0.0160894
CCNL2	Vismodegib	0.302176	0.0189481
CCNL2	FENRETINIDE	0.289165	0.0250355
CCNL2	Chelerythrine	0.288477	0.0253986
CCNL2	Lomustine	0.285594	0.0269694
CCNL2	Vorinostat	0.283725	0.0280308
CCNL2	Fluphenazine	0.280763	0.0297846
CCNL2	Cladribine	0.280114	0.0301805
CCNL2	Pluripotin	-0.267911	0.0384919
CCNL2	Staurosporine	-0.262946	0.0423771
CCNL2	Megestrol acetate	0.262085	0.0430831
CCNL2	Gemcitabine	0.26147	0.0435923
CCNL2	PX-316	0.261348	0.0436944
CCNL2	Chlorambucil	0.261031	0.0439592
CCNL2	Ribavirin	0.257745	0.0467876
CCNL2	TESTOLACTONE	0.254845	0.0494062
