# Supplementary material for: Integrated analysis to identify the AC005154.6/hsa-miR-29c-3p/CCNL2 axis as a novel prognostic biomarker associated with immune infiltration in prostate cancer
Source: Cancer Cell Int. 2022 Nov 11;22:346. doi: 10.1186/s12935-022-02779-5 (PMC9652791; doi:10.1186/s12935-022-02779-5)
Supplement: Supplementary file 8 — Additional file 8. Twenty-nine small molecules identified from CMap. [file 12935_2022_2779_MOESM8_ESM.xlsx]

## Sheet: Sheet1
pert_iname	moa	fdr_q_nlog10	norm_cs
UK-356618	Metalloproteinase inhibitor	15.6536	-2.0682
andarine	Androgen receptor antagonist	15.6536	-1.6952
darapladib	Phospholipase inhibitor	15.6536	-1.6904
BMS-387032	CDK inhibitor|Cell cycle inhibitor|MCL1 inhibitor	15.6536	-1.6174
QS-11	ARFGAP inhibitor	15.6536	-1.61
clopidogrel	Purinergic receptor antagonist	15.6536	-1.5913
ouabain	Na/K-ATPase inhibitor	15.3525	-1.5549
pirlindole	Monoamine oxidase inhibitor	15.3525	-1.5372
U-54494A	Opioid receptor agonist	15.3525	-1.5327
chloroxine	Opioid receptor antagonist	15.3525	-1.5264
U-74389F	Lipid peroxidase inhibitor	2.6254	1.5701
TFMPP	Serotonin receptor agonist|Serotonin receptor antagonist	15.3525	-1.498
taurocholic-acid	G protein-coupled receptor agonist	2.6155	1.5587
AG-879	Tyrosine kinase inhibitor|Angiogenesis inhibitor|VEGFR inhibitor	15.3525	-1.497
VU-0400071-3	Glutamate receptor antagonist	15.3525	-1.4876
monastrol	Kinesin inhibitor	15.3525	-1.4836
vanoxerine	Dopamine receptor antagonist	15.3525	-1.4814
malonoben	Protein tyrosine kinase inhibitor	15.3525	-1.4782
ZK-93426	Benzodiazepine receptor antagonist	15.3525	-1.4781
palmitoylethanolamide	Cannabinoid receptor agonist	15.3525	-1.4699
oligomycin-a	ATP synthase inhibitor|ATPase inhibitor	2.8299	-1.458
daidzein	Estrogen receptor agonist	2.4699	-1.451
torcitabine	DNA inhibitor	2.2732	-1.4409
synephrine	Adrenergic receptor agonist	2.2637	-1.4399
AMG-900	Aurora kinase inhibitor	2.2256	-1.4356
BRD-K80672993	Pyruvate kinase isozyme activator	2.5319	1.4511
afloqualone	Acetylcholine receptor antagonist	2.53	1.4485
sonidegib	Smoothened receptor antagonist	2.1893	-1.4315
quiflapon	Leukotriene inhibitor	2.0691	-1.423
